# Supplementary material for: Resveratrol-Loaded Polydimethylsiloxane–Silica Hybrid Materials: Synthesis, Characterization, and Antitumoral Activity
Source: Polymers (Basel). 2024 Mar 22;16(7):879. doi: 10.3390/polym16070879 (PMC11013690; doi:10.3390/polym16070879)
Supplement: Supplementary file 1 [file polymers-16-00879-s001.zip]

Archive with 1 entries (1 files):
- polymers-2884449-supplementary.pdf
